# Supplementary material for: Patient-derived cell-based pharmacogenomic assessment to unveil underlying resistance mechanisms and novel therapeutics for advanced lung cancer
Source: J Exp Clin Cancer Res. 2023 Jan 30;42:37. doi: 10.1186/s13046-023-02606-3 (PMC9885631; doi:10.1186/s13046-023-02606-3)
Supplement: Supplementary file 2 — Additional file 2: Table S1. Clinical information and molecular subtypes of 102 lung cancer patients used to obtain PDCs. Table S2. The 48 drugs employed in the screening panel. We refer to the chemical or generic name of the drugs, and the target and class for each drug were classified. Table S3. Differentially expressed gene sets for the four molecular subtypes. Table S4. GSEA results (P < 0.1) using drug-associated gene signatures extracted with a machine-learning approach. Table S5. GSEA results (P < 0.1) acquired from analysis of the upregulated DEGs from four EGFR-TKI treatment groups. Table S6. EGFR-TKI resistance pathway and related gene sets. [file 13046_2023_2606_MOESM2_ESM.xlsx]

## Sheet: TableS1
Table S1. Clinical information of 102 lung cancer PDC patients.
Sample ID	RNA subtype	EGFR-TKI	Histologic cancer type	Tissue	Drug screen	RNA seqencing	Target seqencing
NCCLu-009	C2		Miscellaneous	Pleural fluid	o	o
NCCLu-012	C2		Adenocarcinoma	Pleural fluid	o	o	o
NCCLu-015	C2	BASELINE	Adenocarcinoma	Pleural fluid	o	o	o
NCCLu-017	C2		Small cell lung cancer	Pleural fluid	o	o	o
NCCLu-019	C2		Adenocarcinoma	Pleural fluid	o	o	o
NCCLu-025	C2		Adenocarcinoma	Pericardial fluid	o	o	o
NCCLu-027	C4	BASELINE	Adenocarcinoma	Pleural fluid	o	o	o
NCCLu-041	C1		Miscellaneous	Pleural fluid	o	o	o
NCCLu-042	C2		Adenocarcinoma	Pleural fluid	o	o	o
NCCLu-045	C4	POST1	Adenocarcinoma	Pleural fluid	o	o	o
NCCLu-046	C1	POST3	Adenocarcinoma	Pleural fluid	o	o	o
NCCLu-049	C2	POST1	Adenocarcinoma	Pleural fluid	o	o	o
NCCLu-061	C4	POST1	Adenocarcinoma	Pleural fluid	o	o	o
NCCLu-064	C2		Small cell lung cancer	Pleural fluid	o	o
NCCLu-076	C4		Adenocarcinoma	Pleural fluid	o	o	o
NCCLu-078	C1		Adenocarcinoma	Pleural fluid	o	o	o
NCCLu-082	C1		Adenocarcinoma	Pericardial fluid	o	o	o
NCCLu-086	C2	BASELINE	Adenocarcinoma	Pleural fluid	o	o	o
NCCLu-088	C3		Small cell lung cancer	Pleural fluid	o	o
NCCLu-089	C1		Adenocarcinoma	Pleural fluid	o	o	o
NCCLu-096	C1		Adenocarcinoma	Pleural fluid	o	o	o
NCCLu-100	C4		Adenocarcinoma	Pleural fluid	o	o	o
NCCLu-106	C1		Adenocarcinoma	Pleural fluid	o	o	o
NCCLu-107	C3		Miscellaneous	Ascites	o	o
NCCLu-109	C2		Adenocarcinoma	Pleural fluid	o	o	o
NCCLu-113	C2	BASELINE	Adenocarcinoma	Pleural fluid	o	o	o
NCCLu-114	C2		Adenocarcinoma	Pleural fluid	o	o	o
NCCLu-116	C2	BASELINE	Adenocarcinoma	Pleural fluid	o	o	o
NCCLu-118	C3		Miscellaneous	Pleural fluid	o	o	o
NCCLu-119	C2		Adenocarcinoma	Pleural fluid	o	o	o
NCCLu-120	C3		Adenocarcinoma	Pleural fluid	o	o	o
NCCLu-121	C2		Adenocarcinoma	Pleural fluid	o	o	o
NCCLu-123	C3		Adenocarcinoma	Pleural fluid	o	o	o
NCCLu-124	C2		Adenocarcinoma	Pleural fluid	o	o	o
NCCLu-128	C2	POST1	Adenocarcinoma	Pleural fluid	o	o	o
NCCLu-129	C2		Adenocarcinoma	Pleural fluid	o	o	o
NCCLu-130	C1		Adenocarcinoma	Pleural fluid	o	o	o
NCCLu-131	C2		Adenocarcinoma	Pleural fluid	o	o	o
NCCLu-132	C2		Adenocarcinoma	Pleural fluid	o	o	o
NCCLu-134	C4	POST2	Adenocarcinoma	Pleural fluid	o	o	o
NCCLu-135	C2		Adenocarcinoma	Pleural fluid	o	o	o
NCCLu-137	C2		Adenocarcinoma	Pleural fluid	o	o	o
NCCLu-138	C2	POST3	Adenocarcinoma	Pleural fluid	o	o	o
NCCLu-139	C4		Adenocarcinoma	Pleural fluid	o	o	o
NCCLu-141	C4		Adenocarcinoma	Pleural fluid	o	o	o
NCCLu-142	C1		Adenocarcinoma	Pleural fluid	o	o	o
NCCLu-143	C2		Adenocarcinoma	Ascites	o	o	o
NCCLu-144	C4		Adenocarcinoma	Pericardial fluid	o	o	o
NCCLu-150	C3		Miscellaneous	tissue	o	o	o
NCCLu-153	C4	BASELINE	Adenocarcinoma	Pleural fluid	o	o	o
NCCLu-154	C1		Adenocarcinoma	Pleural fluid	o	o	o
NCCLu-155	C4		Adenocarcinoma	Pericardial fluid	o	o	o
NCCLu-156	C3		Miscellaneous	Pleural fluid	o	o	o
NCCLu-157	C4		Adenocarcinoma	Pleural fluid	o	o	o
NCCLu-158	C4		Adenocarcinoma	Pleural fluid	o	o	o
NCCLu-166	C2		Adenocarcinoma	Pleural fluid	o	o	o
NCCLu-168	C2		Adenocarcinoma	Pleural fluid	o	o	o
NCCLu-170	C2	POST3	Adenocarcinoma	Pleural fluid	o	o	o
NCCLu-171	C2	POST3	Adenocarcinoma	Pleural fluid	o	o	o
NCCLu-173	C3		Miscellaneous	Pleural fluid	o	o	o
NCCLu-175	C4		Adenocarcinoma	Pleural fluid	o	o	o
NCCLu-178	C4	POST1	Adenocarcinoma	Pleural fluid	o	o	o
NCCLu-181	C4		Adenocarcinoma	Pleural fluid	o	o	o
NCCLu-185	C2	POST2	Adenocarcinoma	Pleural fluid	o	o	o
NCCLu-190	C4		Adenocarcinoma	Pleural fluid	o	o	o
NCCLu-195	C2		Miscellaneous	Pleural fluid	o	o	o
NCCLu-197	C2		Adenocarcinoma	Pleural fluid	o	o	o
NCCLu-199	C2		Adenocarcinoma	Pleural fluid	o	o	o
NCCLu-201	C3		Adenocarcinoma	Pleural fluid	o	o	o
NCCLu-204	C2		Miscellaneous	Pleural fluid	o	o	o
NCCLu-211	C2		Miscellaneous	Pleural fluid	o	o	o
NCCLu-215	C2	POST3	Adenocarcinoma	Pleural fluid	o	o	o
NCCLu-216	C2	BASELINE	Adenocarcinoma	Pleural fluid	o	o	o
NCCLu-217	C1		Adenocarcinoma	Pleural fluid	o	o	o
NCCLu-218	C4	BASELINE	Adenocarcinoma	Pleural fluid	o	o	o
NCCLu-220	C3		Adenocarcinoma	Pleural fluid	o	o	o
NCCLu-221	C2	POST3	Adenocarcinoma	Pleural fluid	o	o	o
NCCLu-225	C2	POST3	Adenocarcinoma	Pleural fluid	o	o	o
NCCLu-227	C3		Adenocarcinoma	Pleural fluid	o	o	o
NCCLu-228	C3		Adenocarcinoma	Pleural fluid	o	o	o
NCCLu-229	C1	BASELINE	Adenocarcinoma	Pleural fluid	o	o	o
NCCLu-230	C2		Adenocarcinoma	Pleural fluid	o	o	o
NCCLu-233	C3		Small cell lung cancer	Pleural fluid	o	o	o
NCCLu-234	C2		Adenocarcinoma	Pleural fluid	o	o	o
NCCLu-240	C3		Adenocarcinoma	Pleural fluid	o	o	o
NCCLu-241	C3		Small cell lung cancer	Pleural fluid	o	o	o
NCCLu-244	C2		Adenocarcinoma	Pleural fluid	o	o	o
NCCLu-245	C4		Adenocarcinoma	Pleural fluid	o	o	o
NCCLu-251	C4		Adenocarcinoma	Pleural fluid	o	o	o
NCCLu-254	C4		Adenocarcinoma	Pericardial fluid	o	o	o
NCCLu-256	C4	POST1	Adenocarcinoma	Pleural fluid	o	o	o
NCCLu-262	C3		Small cell lung cancer	Pleural fluid	o	o	o
NCCLu-263	C3		Adenocarcinoma	Pleural fluid	o	o	o
NCCLu-264	C1		Adenocarcinoma	Pleural fluid	o	o	o
NCCLu-266	C2		Adenocarcinoma	Pleural fluid	o	o	o
NCCLu-267	C4		Adenocarcinoma	Pleural fluid	o	o	o
NCCLu-269	C3		Adenocarcinoma	Pleural fluid	o	o	o
NCCLu-272	C2	POST1	Miscellaneous	Pleural fluid	o	o	o
NCCLu-276	C2		Miscellaneous	Pleural fluid	o	o	o
NCCLu-278	C3		Adenocarcinoma	Pleural fluid	o	o	o
NCCLu-280	C4	POST2	Adenocarcinoma	Pleural fluid	o	o	o
NCCLu-283	C4	POST2	Adenocarcinoma	Pleural fluid	o	o	o

## Sheet: TableS2
Table S2. A list of 48 drugs employed in screening panel.
No.	Name	Target	Class
1	Adavosertib	Wee1	Cell cycle
2	Afatinib	EGFR	PTK(Protein Tyrosine Kinase)
3	AICAR	AMPK	Others
4	Alectinib	ALK	Others
5	Alpelisib	PI3K	PI3K/AKT/mTOR
6	AT7519	CDK1, 2, 4, 6 and 9	Cell cycle
7	AZD4547	FGFR1/2/3	Others
8	AZD7762	Chk1	Cell cycle
9	Barasertib	Aurora Kinase	Cell cycle
10	Berzosertib	ATR	Cell cycle
11	Cabozantinib	VEGFR2, c-Met, Ret, Kit, Flt-1/3/4, Tie2 and AXL	Angiogenesis
12	Camptothecin	Topoisomerase	DNA damage
13	Capivasertib	AKT	PI3K/AKT/mTOR
14	Ceritinib	ALK	Others
15	Cisplatin	DNA synthesis	DNA damage
16	Crizotinib	c-Met, ALK	Others
17	Dasatinib	Src, Bcr-Abl, c-Kit	Angiogenesis
18	Dinaciclib	CDK1, 2, 5 and 9	Cell cycle
19	Etoposide	Topoisomerase	DNA damage
20	Everolimus	mTOR	PI3K/AKT/mTOR
21	Galunisertib	TGFbR1 (ALK5)	Others
22	Gefitinib	EGFR	PTK(Protein Tyrosine Kinase)
23	Gemcitabine	Deoxycytidine analogue	DNA damage
24	Ibrutinib	BTK	PTK(Protein Tyrosine Kinase)
25	Ivosidenib	IDH1	Others
26	Larotrectinib	TRK	Others
27	Lorlatinib	ALK/ROS1	Others
28	Navitoclax	Bcl-2	Others
29	Olaparib	PARP	Others
30	Osimertinib	EGFR	PTK(Protein Tyrosine Kinase)
31	Paclitaxel	Microtubule Associated	DNA damage
32	Palbociclib	CDK4/6	cell cycle
33	Pazopanib	VEGFR1, VEGFR2, VEGFR3, PDGFR, FGFR, c-Kit and c-Fms	PTK(Protein Tyrosine Kinase)
34	PD0166285	Wee1, Chk1	Cell cycle
35	Pemetrexed	Thymidylate synthase, DHFR	DNA damage
36	PF-562271	FAK	Others
37	Poziotinib	Pan_HER, HER1/2/4	PTK(Protein Tyrosine Kinase)
38	Repotrectinib	ALK/ROS1/TRK/SRC	Others
39	Ruxolitinib	JAK1/2	Others
40	Saracatinib	Src, Bcr-Abl	Angiogenesis
41	Selumetinib	MEK	MAPK
42	Sitravatinib	RTKs(RET, VEGFR, PDGFR, KIT), TRKs, DDR2, MET, AXL, cKit	PTK(Protein Tyrosine Kinase)
43	Tanespimycin	HSP90	Others
44	Trametinib	MEK	MAPK
45	Vemurafenib	Raf	MAPK
46	Vismodegib	Hedgehog	Others
47	Vorinostat	HDAC	Others
48	XAV-939	Wnt/TNKS/beta-catenin	Others

## Sheet: TableS3
Table S3. Differentially expresssed gene sets for four molecular subtypes
C1 (Inflammatory)	C2 (EMT-like)	C3 (Stemness)	C4 (EGFR-dominant)
IRF8	CLIP3	DBF4	ILDR1
LRMP	HHIPL1	TAF1A	C1orf210
GIMAP6	RECK	FAM72D	PPP1R14C
WDFY4	ADAMTS7	BMS1	C1orf172
SNX20	IQCA1	INTS7	RMND5B
IL12RB1	BNC2	SEH1L	KLHDC9
GIMAP7	EDA2R	SMC3	PRRG2
SLA	CNTNAP1	QSOX2	MPZL3
GIMAP8	HSPB2	EZH2	DAPK2
ARHGAP25	BEGAIN	RRP1B	TMPRSS13
EVI2A	TCEAL7	NKRF	CDC42BPG
ARHGEF6	SCARF2	LIN9	CAMSAP3
RASSF2	KDELC1	PPAT	ARHGAP8
PLCG2	SGCB	MSH2	ARHGEF16
FGD2	SLC4A3	CENPH	RNF223
PSTPIP1	WT1-AS	PHKA1	CMTM8
RCSD1	NAALADL1	FBXO45	RORC
AOAH	FGFR2	MDC1	KLC3
SLAMF6	MN1	MZT1	KRT10
NAIP	NPR2	GNPNAT1	HNF1B
SPN	C14orf37	PUS7	MAGIX
WAS	SYDE1	FAM72A	ATP13A4
EGR2	BDNF	DTL	TTC9
FGL2	ZBTB47	CAD	FAHD2CP
FAM78A	LAMA1	PRIM1	FAM83E
GPR65	SMO	URB2	RASEF
PTPN7	GALNT9	POLR3G	FAAH
ATP8B4	CARNS1	RAD51AP1	KCNK5
DOCK8	GATA5	EPT1	MFSD4
APBB1IP	CYTL1	DSCC1	HOXD-AS1
CLEC12A	SPATA18	CHAC2	SYT17
GPR84	NEXN	ATAD2	ZNF552
KLHL6	PPP4R4	C5orf30	FAM189A2
TMEM71	SERAC1	ADIPOR2	PON3
PRDM1	GPR143	ORC1	CDS1
GIMAP2	STON1	CENPL	C4orf19
SLAMF1	THSD1	GJC1	ELMO3
CR1	C22orf15	RIOK1	OVOL2
C16orf54	GLT8D2	NLE1	WDR55
TAGAP	KCNC4	NUP35	CC2D1A
MFNG	ROR2	KIF4A	PCSK1N
C10orf128	TMEM240	ANAPC1	NCMAP
AC008964.1	AVEN	TFAM	PRSS16
SP140	TMEM136	CEP85	DCST2
PTGER4	GATA4	MTBP	C10orf35
PTPN22	PDE7B	WDR3	EPHA10
RASAL3	KLHL29	AHCTF1	SH3GL1P3
FMNL3	FAM155A	WDR75	RAPGEF3
CLEC4A	PRKD1	SLC25A32	SHROOM1
PREX1	RARB	UPF3B	DUSP8
LGALS2	CAP2	TRIM37	P2RY2
SCIMP	RAMP2	DNA2	ZNF165
ENTPD1	DAB1	RFWD3	SRCIN1
CD80	JAZF1	NUF2	FAM98C
GPR132	CCDC8	UNG	RNF43
CCR5	GXYLT2	NDC1	CCNO
PTPRE	ZFPM2	GMCL1	EPHA1
CTLA4	TBX18	TBC1D31	THRB
CD28	BICC1	ARL6IP6	SLC44A3
PIK3AP1	BIVM	PAK1IP1	SDR16C5
GGTA1P	DYNC2H1	TFAP4	OSBPL2
BTK	PRICKLE2	NCAPG2	INHBB
TLR1	NTNG1	RFC5	MFSD6L
IQGAP2	IQCK	BLM	FN3K
SIT1	TENM3	EXO1	IRX5
TNFAIP8L2	PALM	SCLY	C12orf49
2022-03-01	GHR	OCRL	VWA2
BCL2	ZDHHC8P1	CWC22	RABIF
PARP15	MEIS3	B3GALNT2	FAM47E
TIGIT	GLB1L	XRCC2	MAP7
PLXNC1	NCKAP5L	XPO5	C1orf56
GNGT2	WBP1L	TIPIN	NOXA1
N4BP2L1	COMMD8	MCM8	ZNF710
SLC9A9	TBX3	DLEU1	BCL10
RP11-497H16.7	CYP2U1	RPAP3	MARVELD3
PRKCB	KCTD8	CDC45	NCOA6
IL2RB	AFP	NCAPD3	TMEM53
S1PR1	TLN2	MIS18A	UBE2D4
FOXP3	BTBD19	PAXIP1	KCNQ3
DPEP2	FAM69A	ARHGAP11A	PPP2R5A
LMO2	CSDC2	ABHD10	ZNF48
CXCR6	TIMM8AP1	NUP160	HOXD1
FCGR1B	TMEM154	TIMELESS	FAAH2
TFEC	ABAT	RGS20	TFAP2C
PRAM1	TTC28	B4GALNT1	ZNF341
STAT5A	EXTL2	SELRC1	INSR
LY75	TNFAIP8L3	HPDL	RNF208
PDE1B	ADAM33	EXOSC2	OR7E14P
CD3G	ANGPTL1	CSTF2	CDH26
CD33	CLN5	QTRTD1	KCTD13
TNF	SSX2IP	WDR43	PDE9A
CSF2RB	SLC30A4	CHAF1B	GNA14
APOBEC3G	PCDHGA12	RBM28	SH3BGRL2
LILRB2	MAP3K12	TEAD4	LZTS3
SIGLEC9	DNAJC22	CDC7	ABCC6P1
CD180	KCTD17	TOMM70A	SAMD10
CACNA2D4	RAB36	AUNIP	COG7
PDE4B	MGAT4C	HAUS6	FBXO34
CARD8	LINC00094	PRPF4	ABCC6
LRRC8C	MAP7D3	GTF3C4	KIAA1244
GFI1	MSRB3	PSMC3IP	PEX11B
CD300LF	HOXB4	TADA2A	PYGO2
ALPK1	ZMAT3	NUP153	KMT2B
LILRA6	LATS2	MAPK8	USP43
GUSBP3	MINPP1	MED1	COLCA2
SNX29	EPHB6	ZC3H8	FAM47E-STBD1
2022-09-01	AACS	PRPSAP2	ADCK2
CFP	MAP3K7CL	CDC25A	B3GNT8
LILRB1	C15orf59	NEK2	NEURL1B
SPATA13	TTLL7	TUBGCP4	KCNC3
SIRPG	FBXL2	LARP1B	WDR91
ZC3H12D	SH3BP5L	STIL	RHBDL1
NLRP3	PEAK1	DNAAF2	METTL18
CD27	RP11-686D22.7	RFC3	ARHGEF19
TLR4	SLC45A1	PNO1	FUT6
MCOLN2	LRRN4CL	RQCD1	C2orf68
TRBV28	SCN8A	GPSM2	YOD1
HPGDS	GRK5	RSRC1	SOWAHB
OSM	SLITRK4	CENPA	C6orf47
P2RX7	DNMBP	GSG2	TRIM2
KBTBD8	PCDHGC3	METTL2B	GRHL2
CD96	RP11-115L11.1	NUP155	ZNF213
NRROS	CCDC74B	SGOL1	PWWP2B
CD300C	PRKG1	TIMM8A	CELSR1
TPK1	NMT2	WDR4	TNFRSF10C
TNFSF8	PDGFD	FIGNL1	EXPH5
LAT2	SLFN12	BUB1	HAUS5
LINC00852	RP11-38L15.2	CEP76	CHKB-CPT1B
PYHIN1	BAI2	CKAP2L	PLEKHG1
GAS7	ARID5B	PRR3	MAFG-AS1
MAP3K3	SH3GL3	C1orf109	ARHGAP39
HLA-DOA	C10orf32	TMA16	RAB11FIP4
KIAA0226L	TBC1D19	UBAP2	SPIRE2
S1PR4	MESDC2	TSN	PLEKHA8
ITGA4	RGS11	C10orf2	TMEM79
CXCR3	MRVI1	CHRNA5	NUDT8
FGD3	TMEM200B	PRR11	CPNE4
P2RY10	WDR37	NAA15	PIP5K1B
C11orf21	SYNPO2L	CCDC77	SIPA1L2
KMO	AS3MT	GLCE	TRIM41
CD226	MOV10L1	CLSPN	PEX16
TESPA1	EPG5	EP400	FAM174A
FRMD4B	SLC35E4	USP1	C11orf71
ELMO1	NUDT18	SLC25A15	ZNF524
TLDC2	GSDMA	UGT8	FOXN3-AS1
GNG2	ARMCX1	UTP14A	ZSCAN16
DNAH1	SH3D19	SAPCD2	TFCP2L1
CD300LB	PBX1	CHEK1	ATP2C2
TNFRSF4	DCBLD1	POLR1B	FOXC1
LDLRAD4	FLJ30594	ZNF280C	ZFP62
LY9	LHFP	YRDC	CLMN
SAMD3	ADAMTS3	TRMT6	ZMYND15
IL21R	FRMD4A	CHCHD4	GLB1L2
GPR34	MPP2	TRMT5	PGAP3
LRRC25	LMOD1	WDR5	C21orf119
PLCL2	EVC	CENPI	LINC01002
GRAP2	CHST10	E2F6	TDRKH
SH2B3	KIRREL3	AGPS	C5orf55
KLRK1	SEC14L6	HAUS2	CABLES2
CLEC5A	PYGM	RAD54B	LRRC14
ICOS	PDE5A	POLR3A	SYTL3
ABI3	ITIH3	SUZ12	POLM
IL10	MB21D2	RCL1	SMIM6
GPRIN3	OR2W3	FAM72B	KLC2
PLB1	DLG4	E2F3	PTPN3
CD72	TSPAN5	TGS1	SLC15A2
PVRIG	GPER1	AGPAT5	PLEKHF2
SNORA2B	TLL1	KIF15	TACC2
CNTRL	AC016722.2	C11orf82	RP11-34P13.15
KLRB1	CAND2	SLC27A5	IFNAR2
PTGES3P1	C14orf64	SENP2	EPB41L5
MRC1	PPAPDC1A	SUV39H1	TMEM61
NCF1B	FBXL7	SOWAHC	CTD-3232M19.2
TLR8	NSG1	ORC5	LENG1
RELT	ESPNL	EHBP1	ARRB1
TMEM106A	KANK1	TFCP2	CTPS2
HVCN1	HSPB2-C11orf52	LCLAT1	WFDC3
SFMBT2	WBP4	PRMT3	LYPD1
XYLT1	NACC2	MTIF2	PCDP1
GZMA	PBLD	CDC5L	PRR19
STAC3	RP11-834C11.7	RP11-598P20.3	ZSWIM4
LILRB5	DNAJB5	WDR76	NOSTRIN
RETN	HOXA4	ARHGAP19	CCDC120
FCGR1C	HOXA2	RNF168	CCDC97
PTPRO	LPAR5	POLR2D	GPR157
TRDC	SGCD	AKAP1	EFNA3
LILRB3	PHACTR1	UBXN7	HS6ST2
RN7SL138P	MSRA	NUPL1	C7orf26
APOBR	RP11-366M4.11	SPIN4	ZNF354A
PRF1	GNAZ	NAT10	AFTPH
HLA-DOB	HAND2	CMIP	C7orf13
NCF1C	GARNL3	LRRC58	PPP1R37
PRKCQ	PTPRQ	PHF6	FAM71E1
CMKLR1	ARHGEF25	RNF219	C11orf52
SLC8A1	MAPRE2	PHF16	STS
TMEM150B	HSPA2	INIP	SNX27
FPR1	RUSC2	SHMT1	SUSD4
ADCY7	SLC22A4	LRP8	VPS45
RP11-1319K7.1	HOGA1	RAD54L	WASH2P
FLVCR2	NRK	NETO2	RANBP17
MYO7A	PHYHIP	GINS1	BAIAP3
JAK2	ANO10	CRKL	MAP3K9
GZMK	IFNWP19	RABEPK	C19orf73
IRF4	NEDD4	CCBL1	TUBBP5
CYSLTR1	CLCN5	C1orf112	CHMP4C
RASA4	TMEM37	SAAL1	DAPP1
CD101	RNF24	TSR1	TIGD6
PPP1R16B	MOXD1	ARHGEF39	PFKFB2
TRBV6-5	DOK5	IQCB1	PLEKHS1
CCRL2	CDK14	PIGX	TMEM57
VNN2	EVI5	ARMC1	RAB22A
CD8A	ADRA1B	FGFR4	ZNF747
MAN1C1	SNCAIP	RBBP5	CLDN23
TRBV19	TNFRSF9	RMI1	TMEM92
PDE3B	ARHGEF40	BRI3BP	C1orf35
MATK	PHTF1	LARP4	FAM89A
PTGER2	TRIM5	BUB1B	MARVELD2
UTS2	SERP2	HLTF	RP11-480I12.5
SIGLEC10	C17orf103	METTL8	LIN7B
POU2F2	TWIST1	CCDC169	NAPG
CCL23	ACTBL2	DDX31	SLC25A33
LYL1	DENND1A	TMEM194A	RAB43
ST6GAL1	TMTC1	ABCB7	ZNF839
GPR68	FAM53A	HEATR2	RAD9A
IPCEF1	EIF5A2	DIP2B	FAM174B
TSPAN32	PRUNE2	PMS1	IQSEC2
RP11-705C15.2	PAPPA-AS1	ESF1	PLAGL2
LILRA5	FRAS1	ORC2	MPP7
CD1C	ZC4H2	NIP7	AMN
RNU2-63P	IVD	DLAT	LYST
SIGLEC7	ZNF827	OSBPL10	C1orf226
SNRK	SEL1L2	CDT1	LBX2-AS1
COL8A2	TANGO6	NOA1	PGBD2
ZNF267	TRANK1	WDHD1	AXIN1
RNU1-59P	SSC5D	SDE2	MUC15
OSCAR	HCFC2	DARS2	HOXC10
CARD9	CBLN3	ZMYM1	C15orf39
GRASP	LCAT	FUBP3	HES4
INO80D	PTPLAD2	OIP5	PIK3R3
HECA	SUFU	DEPDC1B	ATP10B
SUSD3	ZCCHC24	ACTR3B	ZNF652
NDST2	SIK2	ANKRD40	TMCO4
ST3GAL6	PTPN13	SMARCC1	TMEM186
TXK	NLGN2	CHAF1A	FRK
NIN	OSBPL1A	BRCA1	RP11-521B24.5
RN7SL600P	TANC1	UBXN2A	SLC12A2
SENP7	HIVEP3	APOOL	GUCY1B3
IKZF3	CCDC102A	SKA3	ARVCF
SIDT2	C8orf58	NOP14	TMEM144
STK4	C11orf74	CBLL1	SAMD12
GAB3	PAMR1	TTK	KLC4
PDE7A	SLC38A7	TFB2M	PPP1R3D
CD22	CPPED1	SYT1	LMTK3
RCBTB2	CACHD1	COIL	TOX3
ABCB1	AC226119.4	TMEM39B	SMIM1
ZNF292	CCDC81	CENPO	ARHGAP27
TET2	SHANK1	PPP1R8	RP11-196G18.23
IRAK4	BOC	NAA35	PDCL3P4
TM6SF1	THSD4	NFXL1	GPR89A
SLC12A6	MOSPD2	GATC	MST1P2
PDE6G	FBLN5	TUBD1	ZNF205
CCL17	FAM101B	PNPT1	XXyac-YRM2039.2
MLKL	C3orf58	CRCP	PGP
ATXN1	TMEM220	SASS6	C1orf170
CAMK4	SRGAP2C	LDLRAD3	ABCA12
VPS13C	MRI1	KLHL8	ZNF687
AQP9	CYP11A1	NUP188	GPATCH1
MS4A1	NACAD	NIF3L1	KLHDC7A
CXorf65	PTPRS	ZNF367	NEIL1
TRBV29-1	RIN1	WHSC1	TLR5
DMXL1	PIGZ	SLC35F2	FHDC1
CBLB	CLCC1	C5orf34	SRSF8
IL18R1	SHB	CDCA4	RNF39
AMY2B	BBS1	SLC16A14	C1orf51
CIDEB	PLA2R1	UHRF1	ADCY9
C19orf38	STRADB	RPS6KB1	C11orf80
RP5-894A10.6	TMX4	MCM10	ESPN
PSTPIP2	SMG6	OSGEPL1	ABHD16B
ZNF589	FAM19A3	MED14	PITPNM3
KLHL3	PHF23	ZBTB33	ABO
TLR2	NOX1	2022-03-01	SLFN13
MIR155HG	WTIP	CENPK	HTR3A
PAG1	SCD5	ORC6	ZNF204P
SETDB2	KIF7	TOP3A	SRCAP
FLT3LG	FAM150B	FAM24B	WASH4P
CCDC69	ACTN2	CELSR3	FOXA2
MTRNR2L8	BOK	ESPL1	ZNF398
INPP4A	STK33	GPN3	PHF15
NFAM1	PTCHD4	FAM72C	FZD5
MDM4	TSHZ3	KRR1	B3GALT4
IQSEC1	EPHX2	NOL10	PLEKHG6
ANKRD12	KCNJ8	VRK2	DHX34
RTN1	SGK223	INCENP	AL627309.1
TNFSF12	FZD4	ACTR6	F8
FLI1	SFRP4	ZWILCH	PTK6
NFATC2	CDK20	TADA1	REPS2
FTX	PTPN21	FANCE	PEX13
CCDC88A	DCLK1	PUS1	NCALD
TERC	DZIP1L	TMEM38B	RAP1GAP
CYP19A1	SUSD1	TRIM65	NFKBIL1

## Sheet: TableS4
Table S4. GSEA result (P < 0.1) for drug-associated gene signatures extracted by marchine-learning approach
Drug	Pathway description	P-Value	Enrichment score	Overlap gene list
Alectinib	REACTOME_CYTOKINE_SIGNALING_IN_IMMUNE_SYSTEM	0.0107465	0.594174	MAP3K14, TNFRSF12A, PDGFB, TRIB3, AREG, PTPN12, TNFRSF11A, MAPKAPK2, SIGIRR, MUC1, MAPK12, ZDHHC9, RASGEF1A
Alectinib	REACTOME_CELLULAR_RESPONSES_TO_EXTERNAL_STIMULI	0.0239391	0.62602	TRIB3, CUL2, CHAC1, AJUBA, DNAJA4, ETS2, MAPKAPK2, ANAPC16
Alpelisib	REACTOME_EXTRA_NUCLEAR_ESTROGEN_SIGNALING	0.0268656	0.693782	GNAI3, CCND1, ELK1, TGFA, GNG4, GNG2
Alpelisib	REACTOME_SIGNALING_BY_HEDGEHOG	0.0337458	0.640606	CUL1, WDR35, TUBA1B, DZIP1, TUBB2B, ADCY3, GPR161
Alpelisib	REACTOME_NEDDYLATION	0.0416198	0.621795	CUL1, UCHL3, SOCS2, COPS4, CUL4A, DCUN1D2, WDR5
Alectinib	REACTOME_ADAPTIVE_IMMUNE_SYSTEM	0.0438503	0.584075	MAP3K14, TRIB3, DNM1, FBXW4, CUL2, BLMH, KIF18A, BCL10, SMURF1
Alpelisib	REACTOME_METABOLISM_OF_LIPIDS	0.0458295	-0.506887	MED24, PTGS2, SMPD3, ORMDL2, PLA2G12A, CARM1, PTEN, PIP4K2B
Alpelisib	REACTOME_PROTEIN_FOLDING	0.079865	0.588628	GNAI3, USP11, TUBA1B, GNAZ, TUBB2B, GNG4, GNG2
Alpelisib	REACTOME_HCMV_EARLY_EVENTS	0.0894309	0.599624	SEH1L, TUBA1B, ELK1, TUBB2B, RBBP4, SUZ12
Alpelisib	REACTOME_ANTIGEN_PROCESSING_UBIQUITINATION_PROTEASOME_DEGRADATION	0.0920044	0.569647	CUL1, TRIM37, BLMH, AREL1, UBA1, TPP2, THOP1, RNF213
Alpelisib	REACTOME_CLASS_I_MHC_MEDIATED_ANTIGEN_PROCESSING_PRESENTATION	0.0920044	0.569647	CUL1, TRIM37, BLMH, AREL1, UBA1, TPP2, THOP1, RNF213
Alpelisib	REACTOME_ADAPTIVE_IMMUNE_SYSTEM	0.0974359	0.460327	FYN, CUL1, ICAM1, TRIM37, BLMH, PPL, AREL1, TUBA1B, UBA1, TPP2, TUBB2B, BCL10, PTEN, THOP1, RNF213, AP1S2
Alpelisib	REACTOME_MITOTIC_G1_PHASE_AND_G1_S_TRANSITION	0.0981211	0.492691	CUL1, MCM6, CDC7, E2F1, POLA1, CCND1, FBXO5, MCM3, CDKN2C, MYC, RBBP4, TFDP1, LIN52
Adavosertib	REACTOME_CELL_CYCLE	0.017017	0.453221	NCAPD2, MCM10, FBXW11, NDE1, BIRC5, CHMP4B, CENPI, OIP5, KPNB1, NCAPG, FOXM1, E2F3, SMC4, CENPA, HDAC1, NEK2, NCAPH, KIF18A, CENPK, CDK2, TUBA1B, MCM8, MIS18BP1, MDC1, KIF23, CENPO, NUF2, NCAPG2, HAUS6, CHEK1, BUB3, SKA1, CDC25C, CENPN, EXO1, RUVBL1, AURKB, RUVBL2, TUBB, HAUS7
Adavosertib	REACTOME_MITOTIC_G1_PHASE_AND_G1_S_TRANSITION	0.0321429	0.707671	MCM10, E2F3, HDAC1, CDK2, MCM8
Adavosertib	REACTOME_SIGNALING_BY_NOTCH	0.0321429	0.704252	YBX1, E2F3, HDAC1, PSEN2, HDAC11
Adavosertib	REACTOME_CELL_CYCLE_CHECKPOINTS	0.0365482	0.495568	MCM10, NDE1, BIRC5, CENPI, CENPA, KIF18A, CENPK, CDK2, MCM8, MDC1, CENPO, NUF2, CHEK1, BUB3, SKA1, CDC25C, CENPN, EXO1, AURKB
Adavosertib	REACTOME_CELL_CYCLE_MITOTIC	0.0430862	0.441808	NCAPD2, MCM10, FBXW11, NDE1, BIRC5, CHMP4B, CENPI, KPNB1, NCAPG, FOXM1, E2F3, SMC4, CENPA, HDAC1, NEK2, NCAPH, KIF18A, CENPK, CDK2, TUBA1B, MCM8, KIF23, CENPO, NUF2, NCAPG2, HAUS6, BUB3, SKA1, CDC25C, CENPN, AURKB, TUBB, HAUS7
Adavosertib	REACTOME_HIV_INFECTION	0.0525496	-0.567376	CHMP4B, KPNB1, ELMO1, PSIP1, VPS37C, TAF13
Adavosertib	REACTOME_ACTIVATION_OF_ATR_IN_RESPONSE_TO_REPLICATION_STRESS	0.0559524	0.667845	MCM10, CDK2, MCM8, CHEK1, CDC25C
Adavosertib	REACTOME_RHO_GTPASE_EFFECTORS	0.0648816	0.495655	NDE1, BIRC5, CENPI, CENPA, KIF18A, CENPK, TUBA1B, CENPO, NUF2, BUB3, SKA1, CDC25C, CENPN, RHOD, AURKB
Adavosertib	REACTOME_SIGNALING_BY_INTERLEUKINS	0.0654971	0.624362	FBXW11, BIRC5, ICAM1, STX4, DUSP3, SQSTM1
Adavosertib	REACTOME_RHO_GTPASES_ACTIVATE_FORMINS	0.0935551	0.485726	NDE1, BIRC5, CENPI, CENPA, KIF18A, CENPK, TUBA1B, CENPO, NUF2, BUB3, SKA1, CENPN, RHOD, AURKB
Adavosertib	REACTOME_ORGANELLE_BIOGENESIS_AND_MAINTENANCE	0.0954936	0.532131	NDE1, NEK2, TUBA1B, HAUS6, SCLT1, CAMK4, ARF4, TUBB, HAUS7
Adavosertib	REACTOME_MRNA_SPLICING	0.0964286	0.628615	YBX1, HNRNPUL1, HNRNPR, HNRNPD, HNRNPA3
Adavosertib	REACTOME_PROCESSING_OF_CAPPED_INTRON_CONTAINING_PRE_MRNA	0.0964286	0.628615	YBX1, HNRNPUL1, HNRNPR, HNRNPD, HNRNPA3
Adavosertib	REACTOME_MITOTIC_PROMETAPHASE	0.0987903	0.447572	NCAPD2, NDE1, BIRC5, CENPI, NCAPG, SMC4, CENPA, NEK2, NCAPH, KIF18A, CENPK, TUBA1B, CENPO, NUF2, HAUS6, BUB3, SKA1, CENPN, AURKB, TUBB, HAUS7
AZD7762	REACTOME_INNATE_IMMUNE_SYSTEM	0.00642119	0.552113	GDI2, ACAA1, GSTP1, DNM1, KPNB1, DUSP3, CD46, YPEL5, CLU, ACLY, TMBIM1, STOM, UBC, ELMO1, NCSTN, GLB1, HMGB1, CD55, HSPA1A, LYN
AZD7762	REACTOME_SARS_COV_INFECTIONS	0.0104855	0.780691	PARP4, ITGA4, UBC, PARP8, PARP10
AZD7762	REACTOME_NERVOUS_SYSTEM_DEVELOPMENT	0.0186528	0.563428	RPL18, NTN4, KIF4A, DNM1, TUBB2B, PSEN2, UBC, NCSTN, NELL2, AGRN, MBP, L1CAM, LYN
AZD7762	REACTOME_APC_C_MEDIATED_DEGRADATION_OF_CELL_CYCLE_PROTEINS	0.0285714	0.668555	FBXO5, CDK2, CCNB1, UBC, BUB3, PLK1
AZD7762	REACTOME_NEUTROPHIL_DEGRANULATION	0.0290155	0.548559	GDI2, ACAA1, GSTP1, KPNB1, YPEL5, ACLY, TMBIM1, STOM, NCSTN, GLB1, HMGB1, CD55, HSPA1A
AZD7762	REACTOME_INFECTIOUS_DISEASE	0.038736	0.493111	CD9, RPL18, PARP4, LIG1, KPNB1, ITGA4, TUBB2B, UBC, PARP8, ELMO1, PSIP1, VPS37C, GNG4, ADCY6, PARP10, CTNND1, HSPA1A, LYN
AZD7762	REACTOME_MITOTIC_METAPHASE_AND_ANAPHASE	0.038736	0.490476	NDE1, NDC80, CENPM, CENPI, KPNB1, FBXO5, CENPA, CENPK, CLIP1, CCNB1, TUBB2B, CENPO, UBC, BUB3, SKA1, PLK1, BUB1, SKA2
AZD7762	REACTOME_DISEASES_OF_SIGNAL_TRANSDUCTION_BY_GROWTH_FACTOR_RECEPTORS_AND_SECOND_MESSENGERS	0.0434286	0.641913	PSEN2, UBC, NCSTN, STAT5B, PDGFA, LYN
AZD7762	REACTOME_CYTOKINE_SIGNALING_IN_IMMUNE_SYSTEM	0.0503145	0.547416	PPP5C, IFNGR1, KPNB1, DUSP3, OSMR, UBC, SQSTM1, STAT5B, HMGB1, PDGFA, LYN
AZD7762	REACTOME_DISEASE	0.0522088	0.434275	CD9, RPL18, PARP4, LIG1, KPNB1, ITGA4, CDK2, IDUA, TUBB2B, PSEN2, UBC, PARP8, CAMK4, RPIA, ELMO1, NCSTN, CAPN2, CDC25A, PSIP1, VPS37C, GNG4, GLB1, STAT5B, ADCY6, PARP10, AGRN, PDGFA, CTNND1, HSPA1A, LYN, SPON1
AZD7762	REACTOME_POLO_LIKE_KINASE_MEDIATED_EVENTS	0.0573477	0.664724	MYBL2, FOXM1, CCNB1, CDC25A, PLK1
AZD7762	REACTOME_PLATELET_ACTIVATION_SIGNALING_AND_AGGREGATION	0.0588235	0.608941	CD9, CLU, DGKZ, CYB5R1, GNG4, PDGFA, LYN
AZD7762	REACTOME_M_PHASE	0.0866935	0.423727	NCAPD2, NDE1, NDC80, CENPM, CENPI, KPNB1, FBXO5, SMC4, CENPA, NCAPH, CENPK, CLIP1, HAUS8, CCNB1, ODF2, TUBB2B, CENPO, HAUS6, UBC, BUB3, SKA1, PLK1, BUB1, SKA2, CNEP1R1, HAUS7
AZD7762	REACTOME_RESOLUTION_OF_SISTER_CHROMATID_COHESION	0.0977366	0.474359	NDE1, NDC80, CENPM, CENPI, CENPA, CENPK, CLIP1, CCNB1, TUBB2B, CENPO, BUB3, SKA1, PLK1, BUB1, SKA2
AZD7762	REACTOME_CYCLIN_A_B1_B2_ASSOCIATED_EVENTS_DURING_G2_M_TRANSITION	0.0979689	0.626418	FOXM1, CDK2, CCNB1, CDC25A, PLK1
Berzosertib	REACTOME_M_PHASE	0.00101452	0.682843	PSMA3, RAE1, PSMA7, SMC3, CENPA, NCAPH, HAUS8, LPIN3, TUBB2B, HAUS6, BUB1, CNEP1R1
Berzosertib	REACTOME_CELL_CYCLE	0.00207661	0.587129	AURKA, PSMA3, MYBL2, RAE1, PSMA7, SMC3, E2F3, CENPA, NCAPH, HAUS8, LPIN3, CCNA1, TUBB2B, HAUS6, CDC25A, BUB1, RUVBL1, RUVBL2, CNEP1R1
Berzosertib	REACTOME_CELL_CYCLE_MITOTIC	0.00226712	0.606717	AURKA, PSMA3, MYBL2, RAE1, PSMA7, SMC3, E2F3, CENPA, NCAPH, HAUS8, LPIN3, CCNA1, TUBB2B, HAUS6, CDC25A, BUB1, CNEP1R1
Berzosertib	REACTOME_INFECTIOUS_DISEASE	0.0222694	0.579735	RPL18, PSMA3, RAE1, PSMA7, PARP4, C3, ARPC1B, TUBB2B, PARP8, B2M, GNG4, CTNND1
Berzosertib	REACTOME_CILIUM_ASSEMBLY	0.0228311	0.666876	IFT88, HAUS8, TUBB2B, HAUS6, ARF4, IFT140, TCTN1
Berzosertib	REACTOME_MITOTIC_G2_G2_M_PHASES	0.0236305	0.600211	AURKA, PSMA3, MYBL2, PSMA7, E2F3, HAUS8, CCNA1, TUBB2B, HAUS6, CDC25A
Berzosertib	REACTOME_MITOTIC_PROMETAPHASE	0.0365297	0.629781	SMC3, CENPA, NCAPH, HAUS8, TUBB2B, HAUS6, BUB1
Berzosertib	REACTOME_CYTOKINE_SIGNALING_IN_IMMUNE_SYSTEM	0.0386965	0.48064	PPP5C, CNN2, SP100, ICAM1, PSMA3, RAE1, PSMA7, STX4, CCL2, DUSP3, RHOU, SHC2, OSMR, MSN, CTF1, THEM4, B2M, UBA7, CSF1, TNFSF12
Berzosertib	REACTOME_NERVOUS_SYSTEM_DEVELOPMENT	0.0494092	0.568784	RPL18, PSMA3, PSMA7, ARPC1B, TUBB2B, LHX9, MSN, NELL2, AGRN, ZSWIM8
Berzosertib	REACTOME_DISEASE	0.0698381	0.447318	HDAC7, RPL18, PSMA3, RAE1, PSMA7, PARP4, E2F3, QKI, PRDX1, C3, IDUA, ARPC1B, TUBB2B, PARP8, CAMK4, CAST, RPIA, CDC25A, B2M, GNG4, GLB1, AGRN, CTNND1
Berzosertib	REACTOME_ADAPTIVE_IMMUNE_SYSTEM	0.0728408	0.482223	UFL1, RNF19A, ICAM1, PSMA3, PSMA7, STX4, C3, NFATC1, TUBB2B, THEM4, KIF15, B2M, SPSB1, GLMN, UBA7, UBE2H
Berzosertib	REACTOME_INNATE_IMMUNE_SYSTEM	0.0746421	0.464615	ALDH3B1, CNN2, PSMA3, PSMA7, DUSP3, YPEL5, CLU, C3, ARPC1B, NFATC1, ACLY, TANK, STOM, B2M, GLB1, UBA7, C4A, CFB, NME2
Berzosertib	REACTOME_SIGNALING_BY_INTERLEUKINS	0.0816543	0.505994	CNN2, ICAM1, PSMA3, PSMA7, STX4, CCL2, DUSP3, RHOU, OSMR, MSN, CTF1, CSF1
XAV 939	REACTOME_COLLAGEN_BIOSYNTHESIS_AND_MODIFYING_ENZYMES	0.0148643	0.628809	COL5A3, COL16A1, PCOLCE, P4HA1, COL6A1, COL6A2, PPIB, CRTAP, COL27A1, COL5A2
XAV 939	REACTOME_COLLAGEN_FORMATION	0.0148643	0.628809	COL5A3, COL16A1, PCOLCE, P4HA1, COL6A1, COL6A2, PPIB, CRTAP, COL27A1, COL5A2
XAV 939	REACTOME_SIGNALING_BY_RECEPTOR_TYROSINE_KINASES	0.0167556	0.487667	PIK3CB, FGFR1, ITCH, COL5A3, PSEN1, CXCL12, LAMA4, SPARC, PPP2CA, PDGFRB, FN1, ID2, PDGFRA, ATP6V1G1, COL6A1, COL6A2, ADAM12, VEGFC, PTPRK, SPINT1, NRG4, ATP6V0C, THBS2, COL27A1, COL5A2
XAV 939	REACTOME_DEVELOPMENTAL_BIOLOGY	0.0210667	0.477141	PIK3CB, FGFR1, COL5A3, PSEN1, GSK3B, MMP2, EFNB1, PSMC6, CXCL12, CNTNAP1, EFNB3, ACVR2A, NCOA3, MED10, COL6A1, COL6A2, BOC, SLIT2, ARHGAP39, GFRA1, PIK3CD, KCNQ3, SLIT3, COL5A2
XAV 939	REACTOME_NERVOUS_SYSTEM_DEVELOPMENT	0.0212164	0.506527	PIK3CB, FGFR1, COL5A3, PSEN1, GSK3B, MMP2, EFNB1, PSMC6, CXCL12, CNTNAP1, EFNB3, COL6A1, COL6A2, SLIT2, ARHGAP39, GFRA1, PIK3CD, KCNQ3, SLIT3, COL5A2
XAV 939	REACTOME_EXTRACELLULAR_MATRIX_ORGANIZATION	0.02702	0.462699	CDH1, COL5A3, PSEN1, COL16A1, MMP2, NID2, PCOLCE, LAMA4, SPARC, FN1, NID1, FMOD, P4HA1, COL6A1, COL6A2, ADAM12, ADAMTS1, F11R, VCAM1, FBLN2, ADAMTS9, JAM3, MFAP4, PPIB, CRTAP, BGN, COL27A1, COL5A2
XAV 939	REACTOME_METABOLISM_OF_RNA	0.0362528	-0.421446	SMG6, PSMC6, CSTF1, PRPF6, PPP2CA, NSUN4, CWC15, RPP38, SLU7, ZBTB8OS
XAV 939	REACTOME_ASSEMBLY_OF_COLLAGEN_FIBRILS_AND_OTHER_MULTIMERIC_STRUCTURES	0.0429733	0.669136	COL5A3, PCOLCE, COL6A1, COL6A2, COL27A1, COL5A2
XAV 939	REACTOME_SIGNALING_BY_MET	0.0429733	0.669136	COL5A3, LAMA4, FN1, SPINT1, COL27A1, COL5A2
XAV 939	REACTOME_COLLAGEN_CHAIN_TRIMERIZATION	0.0441347	0.664141	COL5A3, COL16A1, COL6A1, COL6A2, COL27A1, COL5A2
XAV 939	REACTOME_COLLAGEN_DEGRADATION	0.0441347	0.664068	COL5A3, COL16A1, MMP2, COL6A1, COL6A2, COL5A2

## Sheet: TableS5
Table S5. GSEA result (P < 0.1) acquired from four EGFR-TKI therapeutic groups’ up-regulated DEG sets.
EGFR-TKI	Pathway description	Size	Expect	Enrichment ratio	P-Value	Overlap gene list
BASELINE	Photodynamic therapy-induced NF-kB survival signaling	35	0.03663	27.3	0.036304	MMP3
BASELINE	ATM Signaling Network in Development and Disease	46	0.0481423	20.7717	0.0475752	CDK5
BASELINE	DNA IR-Double Strand Breaks (DSBs) and cellular response via ATM	55	0.0575615	17.3727	0.0567478	CDK5
BASELINE	DNA Damage Response	69	0.0722135	13.8478	0.070928	CDK5
POST1	Chromosomal and microsatellite instability in colorectal cancer	74	0.73574	5.4367	0.00516287	CYCS;GSK3B;KRAS;RAC1
POST1	Ras Signaling	185	1.83935	3.26202	0.00703343	BRAP;GAB2;GNGT1;KRAS;NF1;RAC1
POST1	IL-6 signaling pathway	43	0.427525	7.01714	0.00800133	GSK3B;NLK;RAC1
POST1	Wnt Signaling Pathway (Netpath)	53	0.526949	5.69315	0.0142608	GSK3B;NLK;RAC1
POST1	Non-small cell lung cancer	72	0.715856	4.19079	0.0322137	CRABP1;CYCS;KRAS
POST1	PI3K-AKT-mTOR signaling pathway and therapeutic opportunities	30	0.298273	6.70526	0.0345285	GSK3B;KRAS
POST1	Epithelial to mesenchymal transition in colorectal cancer	164	1.63056	2.45315	0.0732199	CLDN6;CLDN9;GSK3B;KRAS
POST1	Chemokine signaling pathway	165	1.6405	2.43828	0.074558	GNGT1;GSK3B;KRAS;RAC1
POST2	Notch Signaling Pathway Netpath	63	1.64835	3.64	0.00514727	DLL4;EP300;HES6;MAML1;MAML3;STAT3
POST2	H19 action Rb-E2F1 signaling and CDK-Beta-catenin activity	16	0.418629	7.16625	0.00742619	MED1;PMAIP1;SOX4
POST2	Metabolic reprogramming in colon cancer	44	1.15123	3.47455	0.0260653	PSAT1;PSPH;PYCR1;PYCR2
POST2	MET in type 1 papillary renal cell carcinoma	59	1.54369	2.59119	0.0657004	BRAF;CBL;PIK3CB;STAT3
POST2	ncRNAs involved in STAT3 signaling in hepatocellular carcinoma	17	0.444793	4.49647	0.0710683	SOX4;STAT3
POST2	Pathways in clear cell renal cell carcinoma	87	2.2763	2.19655	0.073731	EP300;KCNJ2;PSAT1;PSPH;STAT3
POST3	TGF-beta Signaling Pathway	133	1.46154	3.42105	0.0124386	PDK1;SKI;SMAD2;TGFBR3;ZEB1
POST3	TGF-beta Receptor Signaling	58	0.637363	4.7069	0.0239338	SKI;SMAD2;TGFBR3

## Sheet: TableS6
Table S6. EGFR-TKI resistance pathway collect and its gene sets.
Pathway	Source	Gene set
MAPK pathway	Nat Rev Cancer. 2017 Oct 25;17(11):637-658.	MsigDB
PI3K–AKT pathway	Nat Rev Cancer. 2017 Oct 25;17(11):637-658.	MsigDB
JAK–STAT pathway	Nat Rev Cancer. 2017 Oct 25;17(11):637-658.	MsigDB
Plasminogen activation/SERPINE1 signature	Cell. 2020 Sep 3;182(5):1232-1251.e22.	ANXA2;PLAT;PLAUR;PLAU;SERPINE1
Neuroendocrine markers and regulators	Transl Lung Cancer Res. 2018 Feb; 7(1): 32–49.	ASCL1;NEUROD1;SYP;INSM1;BEX1;CHGA;NKX2-1;RCOR2;ASCL2;REST
YAP/TAZ target	Cell Rep . 2018 Oct 30;25(5):1304-1317.e5.	AMOTL2;ANKRD1;ARHGEF17;ASAP1;AXL;CCDC80;CRIM1;CTGF;CYR61; DOCK5;F3;FJX1;FOXF2;GADD45A;IGFBP3;LATS2;MYOF;NT5E;NUAK2; PTPN14;RBMS3;TGFB2
Wnt/B-catenin(CTNNB1) signaling pathway	Mol Cell Oncol. 2019; 6(1): 1551015.	MsigDB
MET activation	Acta Pharm Sin B. 2015 Sep; 5(5): 390–401.	MsigDB
Her2(ERBB2) pathway	Acta Pharm Sin B. 2015 Sep; 5(5): 390–401.	MsigDB
Ras pathway	Int J Mol Sci. 2019 Nov; 20(22): 5701.	MsigDB
ERK pathway	Molecular Cancer volume 17, Article number: 53 (2018)	MsigDB
TAM family	Acta Pharm Sin B. 2015 Sep; 5(5): 390–401.	TYRO3;AXL;MERTK;GAS6
